# Supplementary material for: Multicomponent Molecular Systems Based on Porphyrins, 1,3,5-Triazine and Carboranes: Synthesis and Characterization
Source: Molecules. 2022 Sep 21;27(19):6200. doi: 10.3390/molecules27196200 (PMC9572311; doi:10.3390/molecules27196200)
Supplement: Supplementary file 1 [file molecules-27-06200-s001.zip]

Archive with 1 entries (1 files):
- molecules-1928035-supplementary.pdf
